# Supplementary material for: A First Generation Microsatellite- and SNP-Based Linkage Map of Jatropha
Source: PLoS One. 2011 Aug 25;6(8):e23632. doi: 10.1371/journal.pone.0023632 (PMC3161998; doi:10.1371/journal.pone.0023632)
Supplement: Table S1 — Detailed information about DNA markers mapped on the linkage map of Jatropha . (XLS) [file pone.0023632.s001.xls]

## Sheet: Markers
Supplementary Table 1. Detailed information about DNA markers mapped on the linkage map of Jatropha
Orginal Order	Linkage Group	Marker	Relative position (cM)	Motif	Primer (5’-3’, forward)	Primer (5’-3’, reverse)	PCR Product Length	GenBank Access No
1	LG01	eSNP0894	0*	SNP	GGAGCTCCTGCCGCCTATG	AGCAGCAAATAATCCTGGACTTCC	554	HR864163
2	LG01	eSNP0836	1*	SNP	GAATCCCTTCTTGGAACTGC	GCCCACCAGACCTTGTCC	210	HR864077
3	LG01	eSNP0815	2.1*	SNP	TTTAAAGAAAGACCTGGAAGAGG	TAATGGGGGCATCAGCATC	291	HR864072
4	LG01	Jatr650	28.2	(cT)7	ACTACCCCCACTATTTCCACTC	TGCAATCTATAGAATCCCACACTT	94-104	EU664817
5	LG01	Jcuint220	60	(CT)24	AGTGGGCCGTTCCTTCTTTCT	AAGGCTACGCTATTCATTCCAGAG	402-410	JF502149
6	LG01	eSNP0027	69.5	SNP	AAGGCAAGCCACATATACAACTGC	CATACGGATAAGCGCTAAATCTGC	406	HR864129
7	LG01	Jcuint018	74.7	(TC)10	TAGAAGAAAGCCCCGAAATG	GAGGGGATAAAAGAACGGTAAA	225-249	JF502088
8	LG01	eSNP0047	76.8	SNP	TCCGGACAGCGCTAAGTGAAT	CACCTATACCCCCAAAGTTACTGA	429	HR863988
9	LG01	Jcuint057	76.8*	(AG)27	ATGACCTGGAATTCTGACACAT	TCAGATCTTGATGGTTTGATAATC	164-194	JF502104
10	LG01	eSNP0292	78.9	SNP	TGGACATGGATAATTATGATGAGGAG	ACAATCAAGCCATGCAGTACATAAAG	723	HR864065
11	LG01	Jatr914	79.9	(gA)12	AGGATTGGACAGTTGGCTTCTT	TCCATAAAATTGAACCATCTAA	321-329	EU664927
12	LG01	Jcuint070	79.9	(TC)20	CATTTCAAGCGTTTTCATCCAGTT	ACAAGGCGAGCTTTAACAACAGC	372-382	JF502111
13	LG01	Jcuint093	79.9	(TC)26	TTGACATAAAGGCTAAAGCATCTC	TTCCTGCCTAAAAATTCAATGATA	147-159	JF502120
14	LG01	Jatr1010	81	(gA)16	TAGGCAACAAGGAAAAATAACG	TTGAATCAGGGGGAAAGTGT	366-368	EU664963
15	LG01	Jatr472	81	(gT)7	CCAACAACAGCATTTCCTTTTA	TTCCACTTGTTTTAGCTGTTCTTC	356-364	JF502080
16	LG01	eSNP0866	85.2	SNP	AGGGCTGTAATTATCGGAGCAGA	GAGGCATACCTTCCCACAACTGTA	246	HR864084
17	LG01	Jatr1047	86.2	(gA)13	CAGCCATTGCGTTGTAGTTTTAGA	ATCGCAGCCATTGTCACTT	105-123	EU664973
18	LG01	Jatr309	92.5	(cT)13	AGGACCACACCACACCATACCA	TGCTGAACATCCCAACAACTAACA	358-378	EU664769
19	LG01	eSNP0916	94.6	SNP	AGGGAGATTGTGCCTGGAATGATTGT	CTTCAAGGCAAGGTGAGCTGCTTTCT	273	HR864094
20	LG01	Jatr908	94.6	(gA)13	CCCAACTTAACTCCATGCTTTTCA	GCTTCCTCTTGGGTTTGCTTTAGT	296-318	EU664925
21	LG01	Jcuint231	94.6	(CT)8	CAGCGGAAATCACTGAAGAAT	AGAGAAACGAGACGCTGACAG	309-311	JF502152
22	LG01	Jatr337	95.6	(cT)12	ATAAGAAACACAAAAATGGAAAAA	CTCGGAGTTTGCTAGAATAATAAT	223-237	EU664776
23	LG01	eSNP0273	98.7	SNP	AACTATGCCACAATGTTCACG	TAAGGCAGTTTTATGTAGAGAAGA	384	HR864057
24	LG01	Jcuint253	100.8	(TC)10	ACATCAGGTCCTGCTGCAAATAAG	CAGCCTATCAGTTGGCGTTCTG	179-186	JF502156
25	LG01	Jcuint349	100.8	(CT)22	GGTGCGAATTTTACAACACG	TAAGCAACATTTTATTGAAGTAAGC	101-133	JF502175
26	LG01	Jatr919	102.9	(gA)9	TGTGCGTTATGGGTTTATTTGGTA	ATTCTCATTCTGGTCCGCTCTC	133-143	EU664930
27	LG01	eSNP0274	117.9	SNP	CAAAGCCCTAAAGAAACCAGGAGA	TGGCATTGTGAGGACCGTGAA	490	HR864153
28	LG01	eSNP0044	141.4	SNP	TCTTTCTCTGATACTCCTGCTCCATC	GGCCTCAATTGCACCTAAAACAC	971	HR863986
29	LG01	Jatr159	147.7	(gA)11	GATCAACTGCCAAGAGGACAAT	CTGATGAGCCCGTAACTGACA	216-238	EU664745
30	LG01	eSNP0055	149.8	SNP	AGGACCAGAGATTGCCACACCA	CAATCATTCCCCCTTTCTTTACCC	780	HR863992
31	LG01	Jatr720	149.8	(cT)15	TGTTACAGCAGAGCAGAAATACT	AAAAGTTACTCATCCCCAGAAA	300-305	EU664847
32	LG01	Jatr994	149.8	(gA)11	GGGCCCCATCTCACATTTATTATT	TTCCTCCTTCTTTCCCACCATTAT	76-94	EU664957
33	LG01	eSNP0886	150.8	SNP	AGACTCTTGTTAGCCGAACTCAGG	GCTCTCAACCGGATCTTTCTAAAA	829	HR864090
34	LG01	Jcuint026	152.1	(CT)11	AATGTCCCCTTTAGTTTTGTCG	TATGGGGCAACGAATCCTT	310-320	JF502092
35	LG01	SNP047-1	154.8	SNP	CCAATATAAATGCCAAACCTACTA	AGCTAATTTTTCTTCCCTCTTATC	319	HR864124
36	LG01	SNP047-3	154.8	SNP	CCAATATAAATGCCAAACCTACTA	AGCTAATTTTTCTTCCCTCTTATC	319	HR864124
37	LG01	SNP047-4	154.8	SNP	CCAATATAAATGCCAAACCTACTA	AGCTAATTTTTCTTCCCTCTTATC	319	HR864124
38	LG01	Jatr749	156.1	(gA)10	CCACCCGCCAAGCAATGTA	CATAAGGAGGTACGGAGGCAAAAT	148-155	EU664859
39	LG01	SNP047-2	159.4	SNP	CCAATATAAATGCCAAACCTACTA	AGCTAATTTTTCTTCCCTCTTATC	319	HR864124
40	LG01	Jatr722	169.8	(gA)14	AAGATTAAATTGGTGGTTC	AAGCTCTTTGTTGTAGTAT	169-179	EU664848
41	LG01	Jcuint009	173.9	(cT)11	CACGAGTCACAAGCCAACAG	CAACCGTAGGACTCAGTATTTCAC	220-234	JF502084
42	LG01	eSNP0845	179.2	SNP	CAAGAACGCCGACATGAAAGATGA	AAGTGGGCCCATGCCTCCTATC	270	HR864079
43	LG01	Jcuint091	182.3	(TC)10AC(TC)7	TTGTGGGGATGGAAGAGAAAT	TCAACAAGCAATGGTCAATAACA	189-215	JF502118
44	LG01	Jatr805	187.5	(gA)17	GAGCCATCAACACCTATCA	ACTATCCTACTGCCACCAAT	428-452	EU664879
45	LG02	eSNP0262	0	SNP	CACGGGAAAGGTCTTAAGTTAGGA	ACGAAGCGAAAGTCATAGCATCTT	233	HR864054
46	LG02	Jatr333	6.3	(cA)14	TGCACCAAATTACTGTTATCGT	TGGCTGGTCGCATTATTAG	337-354	EU664775
47	LG02	eSNP0078	12.6	SNP	CGAGAGTGGTGAAGGCGAAAGA	AGGATCATGTGCTGGCACTTCTCT	399	HR864133
48	LG02	eSNP0887	12.6	SNP	TTCATGCGGTAGATTTCATTATGG	CCACTACCTCGAGCGTGTATTTTA	337	HR864091
49	LG02	eSNP0226	32.3	SNP	CAGACATGCCTGTGAAGATGC	GGAGAAGAAGTCCCCTTGAAGA	555	HR864149
50	LG02	eSNP0206	35.4	SNP	AACAGGTTGAGGAGACAATGAACA	GTATCCCTGCAGCCTTCTGAGA	475	HR864043
51	LG02	eSNP0218	39.6	SNP	GAAAATGACGGGCATGGAATACAT	CAAAGACATTGCAAAGCTGTGGTG	174	HR864148
52	LG02	Jatr691	40.6	(cT)9	ATCATTTTTGCCTCTTCTTTTGTC	GCCCACATGTGACCTTCCTAT	142-173	EU664836
53	LG02	eSNP0257	42.7	SNP	CAGTCGCTCGCCTCCCACTT	CCAACTTTCTCTTTTGTCCCTC	325	HR864052
54	LG02	eSNP0280	51.2	SNP	AGATTGAGGCAGGGGAGAGGTT	CTGGCTGCCTGGTTGACAAAT	738	HR864060
55	LG02	SNP019-1	57.5	SNP	TCGGGGTAAAATAAGTGTGC	CATTCATGGAACAAGAAACTGTAT	134	HR864121
56	LG02	SNP019-2	58.5	SNP	TCGGGGTAAAATAAGTGTGC	CATTCATGGAACAAGAAACTGTAT	134	HR864121
57	LG02	SNP019-3	58.5	SNP	TCGGGGTAAAATAAGTGTGC	CATTCATGGAACAAGAAACTGTAT	134	HR864121
58	LG02	Jcuint105	68	(TC)8	CGCTTCTTCGTCACTCCCACAT	AATAGCGGACTGCGGCTTGAA	217-225	JF502123
59	LG02	Jcuint143	78.6	(CT)22	GAATGCCCAAGAATAACCCACTT	CCACTTGGCCAGAAGGTAAGG	221-245	JF502131
60	LG02	Jatr1035	79.7	(cT)17	CATTCCCTGTGCGCTACTCTC	TCATTGTATTGCCCTTGTTTATCA	219-243	EU664970
61	LG02	Jatr979	81.8	(gA)16	CTCTCATTGTTGCGCTGTCATCA	TACGGGGAGTCCACCATAAAACCT	106-148	EU664952
62	LG02	eSNP0116	83.9	SNP	ATTCCCCTGCTAGAGAAGACCACT	CCTGGCTTGTAACTCGTCCTTAGA	486	HR864011
63	LG02	curcin1	86	SNP	CTTCTTTACTTCCCCGTTTGCTCAGT	GGAGTGGAACCAGCTTTGTAGTTTTG	415	HR863977
64	LG02	curcin2	86	SNP	GGGGAAGGCAAAAGACCATCTC	GGAGTGGAACCAGCTTTGTAGTTTTG	316	HR863978
65	LG02	Jatr681	87	(cT)16	CCTAAGCGCTTGCAGAGAACCA	CATCCATATTCGCGCTGTCGTT	119-142	EU664832
66	LG02	Jatr124	88.1*	(gA)9	AGATACCGGCTTTTCCTCAGTTTT	AGCATCCCCTTCAGACCATCA	259-261	EU664731
67	LG02	Jcuint047	88.1	(GA)10	TGGTCCTATGGCAGGCAAAATA	AATTGGCATGCTAGCCCATAGTC	301-317	JF502102
68	LG02	Jcuint250	88.1	(GA)12	ATCGCCTCCCATATCAGTTGTTCC	ATCGCCGGTCGTAGGTTAGTCG	207-211	JF502155
69	LG02	Jcuint320	88.1	(GA)21	GTAGAATGGGGGACTAGAGACAC	GCTCACCTAACTCAGCTTCATAA	106-135	JF502170
70	LG02	eSNP0088	91.2	SNP	TGTATGGGAATGAGGATAATGAAG	AAACCAATTGGAATTTGTGAATAA	891	HR864006
71	LG02	Jatr964	91.2*	(gA)11	GATCTTCGGTTCTGTTTGTTT	TCTCGGAGCGTTGTTATTATT	258-260	EU664943
72	LG02	eSNP0089	92.2	SNP	CCAATGCCATGGTTCTTGTAAATC	CTCCTGGCTGCATGCACTCTAC	322	HR864135
73	LG02	Jatr804	93.3	(gA)11	GGTCACCGGAGAACTTG	AAGAGAAAACGGCTAAAA	263-278	EU664878
74	LG02	eSNP0082	95.4	SNP	TTCATTGACCTCAGCCAGGATG	CCAGCACCAGAAGCCACTCAT	400	HR864004
75	LG02	eSNP0099	99.5	SNP	TTTGGAGGCAATGGAATACATACG	GGTGCACGAGATTGGTACAAGACA	1087	HR864008
76	LG02	eSNP0286	100.9	SNP	ATTCCATCGCCCAAAGACTCTAA	ATGCCAATTTTGTTTGCCACAT	808	HR864155
77	LG02	eSNP0871	103.7	SNP	AAATGGCGTATGTAGACCAC	AAGAGAAGCCTTTGTATCCTTTAT	436	HR864086
78	LG02	eSNP0872	105.8	SNP	CCCGGTGGATGGGTTTTCTG	AGGCATCCAGCGCTCACTTG	1106	HR864087
79	LG02	eSNP0169	107.9	SNP	AAAGGGGCTGGGCAAAGGAG	ACATCCATGGCAGTCACCGTCT	237	HR864027
80	LG02	Jcuint359	107.9	(GA)20	AGGTGAAAATAGTTGAGTGAGATTAG	AAATTACTGCCGCCTTCTTAT	262-296	JF502177
81	LG02	Jatr114	110	(cT)10	TCTACTGCAACCAATGACTGAGG	TCTTAAACATACTGGGGGAAAAA	174-180	EU664724
82	LG02	eSNP0056	116.3	SNP	GAAGAGCGTATAATCCAGCACTTG	ATTCTGATGGTCCCGCTCTGTCT	515	HR863993
83	LG02	eSNP0888	116.3*	SNP	TGGGAAGTTTCGGCCAAAGATG	ATGGCCTAAATGCAGGGATTCTGA	259	HR864161
84	LG02	eSNP0081	122.5	SNP	GTCGGACGATGAGGGAGGAG	ACGGCGACTAACATCATAAACAAT	286	HR864003
85	LG02	SNP005-1	164.8	SNP	AGTAAACGACTTGACCAAAATAGC	ATCGGTATAATGCAAGATGCTG	177	HR864119
86	LG02	SNP005-2	164.8	SNP	AGTAAACGACTTGACCAAAATAGC	ATCGGTATAATGCAAGATGCTG	177	HR864119
87	LG02	SNP005-3	164.8	SNP	AGTAAACGACTTGACCAAAATAGC	ATCGGTATAATGCAAGATGCTG	177	HR864119
88	LG02	SNP005-4	164.8	SNP	AGTAAACGACTTGACCAAAATAGC	ATCGGTATAATGCAAGATGCTG	177	HR864119
89	LG03	eSNP0271	0	SNP	GTTGGGGCAGATTTCGAGGACTA	TCGCCAACCACAATCTCCACTG	335	HR864055
90	LG03	SNP032-1	29	SNP	AATCTTGATGGCAATCTTATGGTTTA	ACGCAAAAGGAACATGTTGAATAATA	174	HR864122
91	LG03	SNP032-2	29	SNP	AATCTTGATGGCAATCTTATGGTTTA	ACGCAAAAGGAACATGTTGAATAATA	174	HR864122
92	LG03	eSNP0101	52.8	SNP	GACTTGAAGTTTCAGTTGCCACAA	AACAGGTGCCAAAATGAACCATA	245	HR864138
93	LG03	eSNP0861	52.8	SNP	AGGCTGCCACACCTTGCTAATGTA	TTTAACCGATCGTGCTCCGTATTG	241	HR864083
94	LG03	eSNP0898	52.8	SNP	AGCCCGGCCAGACAGAGATAAAT	AGCTGTCCATCGGCTAAAATCACC	280	HR864092
95	LG03	Jcuint003	52.8	(gA)9	TTTTCTATTCCCCTTTTATCTTG	TGCCTCTATTTCACTCACACTG	395-407	JF502082
96	LG03	Jcuint048	53.9	(GA)21	CAAGATATGGGCAACAATCAATC	TACGCCAATTTATGGATACAGTGT	434-450	JF502103
97	LG03	Jcuint179	54.9	(GAA)7	GCGAGTATTGGTGTTGTTGATAGA	CTCTTTCCCTTTTGTTGTTCTTTG	225-228	JF502141
98	LG03	eSNP0870	57	SNP	TATGGCTCTGGGGCTAACAAT	CAACATCACCGGTAAATGAAGAC	509	HR864159
99	LG03	Jatr1048	57	(cT)10	TCTCTTTCACTGTGCCTCTTTT	GTATTCTTAGCCATTGCCTTTTT	142-146	EU664974
100	LG03	eSNP0283	62.2	SNP	CTTCAGAACCGTTTTGGTATGTTT	TGAGGCAGCCCTTTGTTCAT	322	HR864061
101	LG03	Jcuint025	62.2	(TC)16	CAGAAGGCCTTCCACCTGTTA	ATTCCCCTGACTGTCCGTTAGT	263-289	JF502091
102	LG03	OLE-II-1	64.3	SNP	GGGGCTATGGGGCTCACAG	AGATCCCCCATAAACCAACTCAAC	308	HR864116
103	LG03	OLE-II-2	64.3	SNP	GGGGCTATGGGGCTCACAG	AGATCCCCCATAAACCAACTCAAC	308	HR864116
104	LG03	OLE-II-3	64.3	SNP	GGGGCTATGGGGCTCACAG	AGATCCCCCATAAACCAACTCAAC	308	HR864116
105	LG03	OLE-II-4	64.3	SNP	GGGGCTATGGGGCTCACAG	AGATCCCCCATAAACCAACTCAAC	308	HR864116
106	LG03	OLE-II-5	64.3	SNP	GGGGCTATGGGGCTCACAG	AGATCCCCCATAAACCAACTCAAC	308	HR864116
107	LG03	OLE-II-6	64.3	SNP	GGGGCTATGGGGCTCACAG	AGATCCCCCATAAACCAACTCAAC	308	HR864116
108	LG03	OLE-II-7	64.3	SNP	GGGGCTATGGGGCTCACAG	AGATCCCCCATAAACCAACTCAAC	308	HR864116
109	LG03	eSNP0272	66.4	SNP	TTTGTGCTGCGAAAGGAAG	CAACTGCCCACTGCAATAACT	324	HR864056
110	LG03	Jcuint038	73.7	(TC)18	TGCACGAACCGCAAGTCT	AAACTAATTCCCTGGGATTTTACA	211-213	JF502097
111	LG03	Jatr901	74.8	(gA)15	GAGCCTGCCAGAAATAAAATAACA	GCACGAACCGCAAGTCTCC	159-163	EU664920
112	LG03	Jcuint064	74.8	(GA)20	TATAATCCAAATATTCCCACCAAC	CGCATTTCTTCTTGTTACTGCT	237-251	JF502108
113	LG03	Jcuint221	74.8	(GA)16	TATTCCCACCAACCAACCATACTC	TCCCGGCAAAGGAAGAAAATA	373-393	JF502150
114	LG03	eSNP0017	86.4	SNP	CTCTGCTTTTGCTTCCGGATCTTG	GGCCCAGCACTCCCCAAAAC	312	HR863982
115	LG03	eSNP0061	94.7	SNP	GAGTAAGGCGTGTTTGGGTTGG	GATTCCCTCGGGAGCAGGTC	569	HR863997
116	LG03	Jatr117	95.9	(gA)12	TTGGCAGGCTTGTCTTAGTC	GACCCTTTTGCTTTGATTTTT	271-301	EU664726
117	LG03	Jatr358	95.9	(cT)16	TAAGAGTAAATGCCAAACACCA	TCACACCAAACAGAGAAAGT	134-138	EU664784
118	LG03	Jatr755	95.9	(cT)10	TCCCTCTCCTTCTATACATTTCTT	TTTTCCTTTCCTTGGCAGTGG	214-220	EU664861
119	LG03	Jcuint163	95.9	(TC)14	TGCCGATCTGAGCCTGACTCTT	TGGGAGGAGGAGGTGGTGATG	150-160	JF502139
120	LG03	KSAI-1	98	SNP	CGCCGAGGTGAGGCTGATTT	TAATTGGTGCACCCCTTTTCATTG	438	HR864114
121	LG03	KSAI-2	101.1	SNP	CGCCGAGGTGAGGCTGATTT	TAATTGGTGCACCCCTTTTCATTG	438	HR864114
122	LG03	KSAI-3	101.1	SNP	CGCCGAGGTGAGGCTGATTT	TAATTGGTGCACCCCTTTTCATTG	438	HR864114
123	LG03	KSAI-4	101.1	SNP	CGCCGAGGTGAGGCTGATTT	TAATTGGTGCACCCCTTTTCATTG	438	HR864114
124	LG03	KSAI-5	101.1	SNP	CGCCGAGGTGAGGCTGATTT	TAATTGGTGCACCCCTTTTCATTG	438	HR864114
125	LG03	eSNP0278	110.7	SNP	CTGGCTGTAGGGGCTGACTTT	CTGCCTAGCTCTGACACTGACAAC	304	HR864059
126	LG03	Jatr1054	121.2	(gA)7	GCTTCCTGCTTTCTGTGTTTGAC	GCGGCGTTTCTTCCCTTATT	421-425	JF502076
127	LG03	eSNP0801	122.3	SNP	CGAGCAACTTAGCGGTCAGA	CCCCCTCACGGTCACATAG	230	HR864156
128	LG03	Jcuint197	123.3	(TC)11	ACCACCCAAATAAAACCGTTCT	TCCGAAAAGGAAAGGGAAAAT	196-202	JF502144
129	LG03	eSNP0028	129.6	SNP	CAAAGGCGGAGCTTGATAAC	AAGGCACAGCAGAAACTGAATA	360	HR864130
130	LG03	eSNP0137	130.6	SNP	CCCAAAAGGGATTAAAACCAAT	TTTTCTTGTAAATCCGGCATAAA	242	HR864139
131	LG03	Jatr378	131.7	(gA)10	CTACCATTCCGAAGAGTGAGA	ATGTGATGAAGTGGAGTGAATAC	94-114	JF502079
132	LG03	Jatr856	131.7	(cT)14	CTGTTCCGTTTTTGCCTCTC	ATCTGCATATGGGCTTTTCA	262-266	EU664903
133	LG03	Jatr971	138	(gA)10	CTGACTCGCGTGGCTACTG	CACTATTATCAAAAGCGAGAAAAC	254-286	EU664947
134	LG03	eSNP0810	141.1	SNP	CAACGGTATTTCAAGCTTTTCTCC	ATTATCCGACCACTTAGGTTCTCT	418	HR864070
135	LG03	eSNP0176	142.1	SNP	AAGGGTATGTCTCAATAGGTTGTG	TGTTTGGGGAATAAAAGGATAGTA	463	HR864029
136	LG03	eSNP0204	151.7	SNP	GATGGTGAGTCGGCCTCTGAAG	GGGTGCAGCAGTTGGATTCTTG	201	HR864042
137	LG04	Jcuint301	0	(TC)17	GTTTGTATTTAAAGTCTCCTTTTCTG	AATGCCAAAACCAAATATTCAA	171-193	JF502167
138	LG04	eSNP0193	22.2	SNP	TGGCTGAGGACATGTTCCATTG	TTAGCGCTGGGCTCCACTGT	945	HR864036
139	LG04	eSNP0188	37.3	SNP	GATATCGACACAGGTAGTGACCTC	TGAACCTTCATCAGCATACTGC	306	HR864145
140	LG04	Jcuint128	43.6	(CT)10	AAGCCAGTAGTATGCATTTCAGTA	CAGTAAGAAGCAGCCTAGAGTAAA	128-146	JF502128
141	LG04	eSNP0247	45.2	SNP	CCATGGATGGCGATCTGTGTA	ACCACCCCATTGCATCTCAAG	490	HR864048
142	LG04	eSNP0030	46.7	SNP	ATGATGACGTTGGAGGACTTTCTG	ACCCCTCAACTTTATCCAACATCT	145	HR863984
143	LG04	eSNP0179	56.2	SNP	TGCAGATCCAAAGCGATACCATT	GTAAACGGCGAGCTTGGGAAAC	522	HR864031
144	LG04	eSNP0811	59.3	SNP	CTTGGCTTTGGTGCACTACTGAT	TCCTGCAAGTGATTTCTGCTCTC	241	HR864071
145	LG04	eSNP0822	59.3	SNP	AGCGGCGGGTTCGACCAATA	GCAAATGGACAATGCTTCATCAGA	246	HR864073
146	LG04	Jcuint034	59.3	(AG)16	ATGGGATCGCTGTCATTAGCA	TGGCAAATTTGTATTGGGTTTT	333-338	JF502095
147	LG04	Jatr704	60.4	(gA)9	TGATGAATGTCCTCCAATAAACTT	GGAGCCCATATAGTAAACACGAG	418-439	EU664842
148	LG04	Jatr322	61.4	(cT)14	TTGTTACAGAGTTAGATAGTTGGTT	CTAAGTTGTGATGTTCTGAGTAATA	200-228	EU664772
149	LG04	Jatr923	65.6	(cT)7	TTTGCTTCACTCTTCATTTCTTG	ATAATCCCAAACCAACAAAAAGA	130-136	EU664931
150	LG04	Jatr972	65.6	(gA)18	TACCTCGGTGCACTTACTCTACA	CTGCGGTTCTATTCCTGTCC	196-206	EU664948
151	LG04	Jcuint090	65.6	(GA)19	GTTGATGGCATCCACCTGAAAAG	TTCGCCACTCTCATTTACACCATT	157-168	JF502117
152	LG04	Jcuint115	68.7	(TC)20	CTTATTTGTTGATGGAACCTCTTT	AACCCCCTTCTACATATGATAACA	237-267	JF502126
153	LG04	eSNP0933	77.1	SNP	AACGGCGCTATTTGTCTCG	ACAGCCTCTTGATGTCATAGCAG	430	HR864099
154	LG04	eSNP0152	78.2	SNP	ATGGACGCGGAAGAAGGAGAG	GATTTCCCCGTACGGTTGATAATG	327	HR864021
155	LG04	Jcuint274	78.2	(GA)11	AATGATGAGCCTTCTGAAACATA	TGTGCAAGTTCTAACCAAGTCA	277-278	JF502160
156	LG04	AP2BP-1	80.3	SNP	TCCAGACCCAAATCCATTACCAGA	GGTGGCGGAGGTTAGGGAAGTTA	327	HR863976
157	LG04	AP2BP-2	81.3	SNP	TCCAGACCCAAATCCATTACCAGA	GGTGGCGGAGGTTAGGGAAGTTA	327	HR863976
158	LG04	ACC-2	86.6	SNP	ATGCCCGTGTCATTGTTCAGTCAC	AGCCCCACAAGAGCATCCTCAA	296	HR863975
159	LG04	ACC-3	86.6	SNP	ATGCCCGTGTCATTGTTCAGTCAC	AGCCCCACAAGAGCATCCTCAA	296	HR863975
160	LG04	ACC-4	86.6	SNP	ATGCCCGTGTCATTGTTCAGTCAC	AGCCCCACAAGAGCATCCTCAA	296	HR863975
161	LG04	ACC-5	86.6	SNP	ATGCCCGTGTCATTGTTCAGTCAC	AGCCCCACAAGAGCATCCTCAA	296	HR863975
162	LG04	ACC-1	87.7	SNP	ATGCCCGTGTCATTGTTCAGTCAC	AGCCCCACAAGAGCATCCTCAA	296	HR863975
163	LG04	eSNP0157	92.9	SNP	ATGGTCTATTCATTGGGACTTTTGC	AGGGCCCAGCAATCAATCCA	256	HR864142
164	LG04	Jatr682	96.1	(gA)10	TTGCATAAATTCTCCCTCATAA	AAGGCTCCTCAAAGAAGAATC	400-412	EU664833
165	LG04	Jatr872	102.3	(cT)11	AGAGCAGTTGGGCAGTAGTTAGTG	CCACAAACAGTAAAGCAAGAATCA	227-247	EU664909
166	LG04	Jatr795	109.2	(gA)13	GCTGCATGTCTGGCTAAT	TTGTCGAAAGGAACTATTGT	223-228	EU664873
167	LG04	Jcuint298	114.9	(GA)16	CTGGCAATTTAGGTTGGCTACAC	TTCAGGGGCAGAAGATAAACAAA	225-229	JF502166
168	LG04	Jatr854	116	(gA)16	CCTTGATCCGACCACCAGAA	TCAGGGGCAGAAGATAAACAAAT	121-125	EU664901
169	LG04	Jatr970	118.1*	(gA)7	CCAAAATATGACAGCCCGAGTGA	TCCGCCGTTGACCTGTAATAATC	454-462	EU664946
170	LG04	Jcuint074	118.1*	(AG14	GCCAAATTCGCTGCGTTTTTA	CCGCCGTTGACATGTAATAATCAC	344-352	JF502112
171	LG04	Jatr345	119.1*	(gA)19	GCTCGTCGCAAATAACTTCC	CACCGACAGACAGACCCAGAG	391-407	EU664777
172	LG04	Jatr949	119.1*	(gA)16	GAGAGCGTGCGTTAAAGAGAAGC	GAGATCGGGTGGCAGAAATGAGTG	296-298	EU664938
173	LG04	Jcuint028	124.3	(TG)12	TTATCCGCCACAAACTTGATTATG	ACACCAAATTAGTCTTGCTTTCCTT	285-287	JF502093
174	LG04	Jcuint086	129.6	(CT)19	CAAAAGCTGCTTCTATGTGATTCA	CTTCCCTGCAGCAAGAAAAAT	188-202	JF502116
175	LG04	Jatr600	131.6	(cT)9	CTTGGTTTGGAGAGGAGATG	TGTCTGGCCAATCAAGTGTTT	341-345	EU664803
176	LG04	eSNP0086	171.9	SNP	CAGAACCATTGGGTGTTGTATTGA	CATTGCCAGCTGCGATAGC	196	HR864134
177	LG05	Jatr1006	0	(cT)8	CTCCCCTCCCTTTCCACAC	CGCCTCCCAGCCTTTTTA	164-170	EU664961
178	LG05	Jatr852	10.6	(gA)10	AGACGAGCAGCTTATTTGA	AATTCCGGTCTTAGGGTTTT	93-95	EU664900
179	LG05	eSNP0022	14.7	SNP	CCCACCTGGAAGAAACCCTACC	CCAAATCTTTACGAATGTCCATCA	1436	HR863983
180	LG05	eSNP0083	16.8	SNP	TGTCGCTGCACGCAGTTTCAA	CAAGCCGCATCTCTGTGATTTTTG	480	HR864005
181	LG05	OLE-III-1	26.3	SNP	ACAGCCACGATCCCACCAAGTAGT	TGTCCAAACTGCTCAGCTCTGTCC	442	HR864117
182	LG05	OLE-III-2	26.3	SNP	ACAGCCACGATCCCACCAAGTAGT	TGTCCAAACTGCTCAGCTCTGTCC	442	HR864117
183	LG05	OLE-III-3	26.3	SNP	ACAGCCACGATCCCACCAAGTAGT	TGTCCAAACTGCTCAGCTCTGTCC	442	HR864117
184	LG05	OLE-III-4	26.3	SNP	ACAGCCACGATCCCACCAAGTAGT	TGTCCAAACTGCTCAGCTCTGTCC	442	HR864117
185	LG05	OLE-III-5	26.3	SNP	ACAGCCACGATCCCACCAAGTAGT	TGTCCAAACTGCTCAGCTCTGTCC	442	HR864117
186	LG05	OLE-III-6	26.3	SNP	ACAGCCACGATCCCACCAAGTAGT	TGTCCAAACTGCTCAGCTCTGTCC	442	HR864117
187	LG05	eSNP01164	32.7	SNP	AACCCGCCAGATGAGCTAAACAGT	CAGAGCCCAGAGCAACAAAGACAG	431	HR864012
188	LG05	OLE1-1	41.1	SNP	CATTGCGCTAGCTGTTGCGACTCC	CGCCGCTTTGCCATTTCCATCT	207	HR864115
189	LG05	OLE1-2	41.1	SNP	CATTGCGCTAGCTGTTGCGACTCC	CGCCGCTTTGCCATTTCCATCT	207	HR864115
190	LG05	BADH-1	43.2	SNP	ATGATGTTGCTGGATGTTTTGAGT	CAGGGCCCAATCCAGTTAGAAT	1087	HR864128
191	LG05	BADH-2	43.2	SNP	ATGATGTTGCTGGATGTTTTGAGT	CAGGGCCCAATCCAGTTAGAAT	1087	HR864128
192	LG05	BADH-3	43.2	SNP	ATGATGTTGCTGGATGTTTTGAGT	CAGGGCCCAATCCAGTTAGAAT	1087	HR864128
193	LG05	BADH-4	43.2	SNP	ATGATGTTGCTGGATGTTTTGAGT	CAGGGCCCAATCCAGTTAGAAT	1087	HR864128
194	LG05	BADH-5	43.2	SNP	ATGATGTTGCTGGATGTTTTGAGT	CAGGGCCCAATCCAGTTAGAAT	1087	HR864128
195	LG05	BADH-6	43.2	SNP	ATGATGTTGCTGGATGTTTTGAGT	CAGGGCCCAATCCAGTTAGAAT	1087	HR864128
196	LG05	Jcuint002	43.2	(cT)10	GATGTGGGATGCTGAGTGGTTTGA	ATTCTGAAGGCGGTGAGTGGTGAG	452-462	JF502081
197	LG05	Jatr746	44.2	(gA)14	GACGCGCCAATTGAACTGAG	TAACACCAAACAACAAAGAAAGAA	371-375	EU664857
198	LG05	Jcuint094	44.2	(AG)9	TTGCCTTTGTTGTTAATGATAGC	GCATGGATTTCTCCTCCTAAA	158-160	JF502121
199	LG05	eSNP0058	45.2	SNP	AAGGCCTTGGCTGAGCAACTCTT	GAGCGGGTCAAAAACCACAATCTC	637	HR863995
200	LG05	Jatr735	45.2	(gA)8	AACAAAGCCAAAGAAGAAATACTA	CTCTCCTTTACCTCTTTTTATCTT	163-168	EU664853
201	LG05	Jatr967	45.2	(gA)9	TTTTCTTGAAGCTTTTTATTGA	AATGGGCTTGTTGGGTTTA	151-167	EU664944
202	LG05	Jcuint288	46.3	(TC)16	CCACCTAGAAATGGATGCTAAGT	GAAGGAGAAAGAAAACCTCAACTA	197-219	JF502165
203	LG05	eSNP0228	53.6	SNP	AAGCCGCTATCAACAACAGTGACC	TAGCGTTGTTTCCAATGGCTGAAT	259	HR864151
204	LG05	eSNP0956	55.7	SNP	TCCTGGGCTCTGTGGTCCTC	GCTTATCCAGCGGCACAAGAT	388	HR864166
205	LG05	Jatr739	55.7	(gA)14	TTATGGAGGTTATTTAGAGGACAA	GGCCACCCCACTTTAGC	181-197	EU664855
206	LG05	Jatr945	56.8	(gA)12	TCCAAATCCCACAGCAAAATAAAA	AAGCGAATACCCAAACAAACCTAA	225-227	EU664937
207	LG05	Jcuint354	56.8	(TC)9	GAGTGTGGGTGTTTTGCTTTGTAT	AGAGAGCGGGAGGCAGAGA	189-205	JF502176
208	LG05	Jatr388	58.8	(gA)16	TTAGGGGATGGACTGATAGATTGA	CTACACTTTGCCCACTCTTCTTCA	93-113	EU664792
209	LG05	eSNP0250	63	SNP	AGAATTCACCAGTGTTCCCTGTCA	GAGACCCCGATTGCACCAGTAATA	785	HR864049
210	LG05	eSNP0893	63	SNP	CTCGCGCTTGTTCTCTGGTCTC	CAATCCCACGCTTTACCCTCAA	306	HR864162
211	LG05	Jcuint192	64.1	(TTC)9	GTTACCTTAAATGATTTCCAACAA	GTGACTTGCACATGACCTATTAG	186-214	JF502143
212	LG05	Jcuint021	70.3	(AG)17	GCTGCCAGATTCTGACAGGAA	CTTGGAGGCGTTGGGAGTC	347-359	JF502090
213	LG05	Jatr478	75.6	(cA)15	TCTACTTGATTCATGGCTTCTAT	TAAAGATCTAAAGGCTCAATAAGG	240-264	EU664799
214	LG05	Jatr790	75.6	(cT)14	CTGGCAAAGCTACATAGAAGAGAA	CAATGGCTAAAGCAATCAAACA	137-143	EU664871
215	LG05	Jcuint264	75.6	(AG)9	TGGCCATAAATGCAAAAACC	TCAACGGCCAAACCAACA	310-324	JF502157
216	LG05	eSNP0145	76.6	SNP	AACGCCAGAAGGAGCACGAA	TGATGAGCCCACCAACAGTAAGG	324	HR864019
217	LG05	eSNP0183	76.6	SNP	AACGCCAGAAGGAGCACGAA	AGGGCAAGATTCATTGGGACAGT	276	HR864143
218	LG05	eSNP0808	77.7	SNP	TTGCCGCTTCCATGCTGATG	GAAGCTCCAAGATTGCGAGAACAA	299	HR864069
219	LG05	Jcuint287	77.7	(TC)16	CAGGTGCTTTTCTTGCCTACTT	ATTGCAAAGATGAAGAATGATGC	223-230	JF502164
220	LG05	SNP035-1	77.7	SNP	TGAATTGATTTTGGGGAAGTT	TTTGGGATTGAATTTAAGAGTGAT	274	HR864123
221	LG05	SNP035-2	78.7	SNP	TGAATTGATTTTGGGGAAGTT	TTTGGGATTGAATTTAAGAGTGAT	274	HR864123
222	LG05	SNP035-3	78.7	SNP	TGAATTGATTTTGGGGAAGTT	TTTGGGATTGAATTTAAGAGTGAT	274	HR864123
223	LG05	SNP035-4	78.7	SNP	TGAATTGATTTTGGGGAAGTT	TTTGGGATTGAATTTAAGAGTGAT	274	HR864123
224	LG05	eSNP0277	89.3	SNP	CGTTGGTCATCTGCCCTTCAT	AATTGTGTTGCCTCCTCTGTCTG	542	HR864058
225	LG05	eSNP0216	116.7	SNP	ACCAGCCTATTGTAAGCAAGGAA	AAAACAAAGCGATGCAAACTGTAT	415	HR864045
226	LG06	eSNP0867	0	SNP	GAAGGGTTCCCATTGTGGTGTTG	ATGGCACAAAGGGAGCTGTTATGA	865	HR864085
227	LG06	eSNP0161	22	SNP	AGAGCGGTTGAAGAAGCATACAA	TCTTAAGGCATCTGCAATGAAATC	607	HR864026
228	LG06	eSNP0198	26.1	SNP	TCAGGCCTAGGCTCATCTGC	AGGGTGCCGCAAGGTTCT	514	HR864039
229	LG06	eSNP0194	36.7	SNP	AAAGGCATTTACAGGTCACAAG	TTTCCACTCATATACACCCTCATA	433	HR864037
230	LG06	eSNP0120	37.7	SNP	ATCAGCGCGAGGCTTCTG	AGACACCCCTTCACCAAGAGC	572	HR864014
231	LG06	eSNP0123	37.7	SNP	CGTGCCTTTGCATACTTTGTCTTG	TTCCCACGCCACTTCACTGTAAC	185	HR864016
232	LG06	eSNP0156	37.7	SNP	AAGAGCTGGGCCTTGCTTTTAAG	ACCCCCTCATACTGCTGATTCTG	484	HR864024
233	LG06	Jatr397	38.7	(cT)16	TGGGACAAAGGTAAACATT	GATAGAACCAGGCAACTCA	166-186	EU664794
234	LG06	Jatr826	38.7	(gA)16	TCCACGAACTAAGTAAAAGAAATC	CCACGCCATAGAGACTGC	341-349	EU664886
235	LG06	Jatr209	44	(cT)9	TAGTGCCCCCAGGTGATGAGTT	ACCTGCGTGTCCATTTGCTAC	169-185	EU664753
236	LG06	Jatr662	48.1*	(cT)10	AAGCAGCAGAGGAAGGGTAGC	CAGCGAAAACCAAAAACAGAAA	389-413	EU664823
237	LG06	eSNP0255	49.2	SNP	ATGCCCTTGGAGACACAACAAAT	CCCTTGCCAAGATCATCAGGAT	574	HR864051
238	LG06	eSNP0823	49.2*	SNP	GTCGCAGTCCTTAACAGCAGTGAG	CCCTTGCCAAGATCATCAGGAT	784	HR864074
239	LG06	Jcuint098	49.2	(CT)19	CACGCAATTCTATATTCTCTATCC	ACGACGACGTTTTGTATCTTTA	170-192	JF502122
240	LG06	eSNP0177	51.3	SNP	TCTCAAGAAACTCGCCGCTGAC	CCCCACCTCGGCCTTTGACTA	293	HR864030
241	LG06	eSNP0288	53.4	SNP	GAGTGAGGGCCATTTCGTCATT	GAACCTTCCAATACGGCATTCAA	666	HR864063
242	LG06	Jatr301	53.4*	(gA)11	ACGAGAGTTGGAGATTATGATTAT	GCCCTCTGTAGCAACTTCTTTC	255-351	EU664764
243	LG06	Jatr773	53.4*	(gA)11	AGCCACCACTCGCGCCTCTTTA	GGTGCGGGTGCTGGTGCTACT	207-209	EU664868
244	LG06	Jatr1013	54.4*	(cT)9	ACATGAGCTGCCAAGTT	ATTCAGTCCCCACATTTCA	365-393	EU664964
245	LG06	Jcuint312	55.4*	(AG)18	CTGCCTGCTGCACGAAAAGAT	CCCGGGGGCTGAAGGAT	246-253	JF502169
246	LG06	eSNP0053	58.6	SNP	GACTGCCCGCCCAATGAAG	CCTCGCGGAAGACGGAGAG	658	HR863991
247	LG06	Jatr839	59.6*	(cT)11	CCCTTGTATCTCTGCAGTCTTTTA	AAGGTGCGTTTCTGTCCA	180-189	EU664893
248	LG06	Jcuint005	59.6*	(gA)16	GCGTTTCTGTCCAGGTGATGA	TACTTGGGGCATAGGCTGGTC	326-340	JF502083
249	LG06	Jcuint311	59.6*	(TC)16	GAAAGGGTGTAAGCTTCCTCAAC	TCAACCTTTCCCAACCCATTA	129-153	JF502168
250	LG06	Jatr798	62.7*	(cT)7	GAGAAAAAGCCGTCCAC	ATTCCCCATTTCCCTTCT	75-96	EU664874
251	LG06	Jcuint106	65.9	(AG)11	CAAATAATGCAATGTGAATAATA	AGTCAGTTGGGCTTGTTACT	204-210	JF502124
252	LG06	Jcuint036	68*	(CTTT)5	TTATTGGGTTGCGAGCCTCTTC	TTGCCTCCAAAGTCAAAAAGTCAC	148-157	JF502096
253	LG06	eSNP0187	70	SNP	TTTCATCTGCAAGAGCAAAAAGA	ATCACCACAGCCAAATACTACTCC	1169	HR864034
254	LG06	Jatr865	73.2	(cT)8	CTCCGGATAAGGGTCTA	GTTTCTGCCTCACTGTTC	349-359	EU664906
255	LG06	Jatr643	76	(cT)7	ATTGCTCTAACATTTTCAG	ATCAACTGCAGTAGAATCAT	210-218	EU664815
256	LG06	Jatr121	77.4	(cT)8	AACCCAAAACCCATTACTC	TGCAGACTGAAGCCATTT	70-80	EU664728
257	LG06	Jatr800	77.4	(cT)15	TGGTGGGTAACAAGGCAGATA	CGCGCACATAAAACTAAAG	87-104	EU664875
258	LG06	Jatr915	80.5*	(gT)12	ATCCACGCCATAGCTTTGTCACT	AATCGCTTATGGTGGCTGAAAAA	112-140	EU664928
259	LG06	Jcuint219	82.4	(AG)20	ACCCAAAAAGCGCCATGAAGTAA	GTACAGGCTGCGGGTGAGATACG	648-687	JF502148
260	LG06	eSNP0094	91.1	SNP	GGGGGTGCTGATGAAGGTGAG	TCCGGTAACATCCATGACCAGTC	1076	HR864007
261	LG06	Jatr190	100.6*	(gA)17	TGGCGTGATAGAAAGAGGGAGAGT	GTCGCCGGAATTGCTTATGGTA	74-96	EU664749
262	LG06	Jatr788	100.6*	(gA)10	CTCTTCTATTCTTCCGGCAACCTC	CACACCCATCTCCCCTTCTC	315-326	EU664870
263	LG06	Jatr906	100.6*	(gA)11	AAGCAGAAAGCGGGTGTAGGTTA	CATCAGGTGGCGGTGCTCTC	193-201	EU664924
264	LG06	Jcuint061	100.6*	(GA)12	ATGGCATCGGCGACATAGAG	AACATGGGTCCGAAACTTCTTG	348-358	JF502107
265	LG06	Jcuint111	100.6*	(AT)7	AACTTTTTCCCCTGTGGCTA	ACGGCCTGCTTGCTTCAA	224-228	JF502125
266	LG06	SNP048-1	101.6*	SNP	ATTTGCAAATGCACTCATCACTA	CTATTGGGCTAGGATTTTTACGAA	218	HR864125
267	LG06	SNP048-2	101.6	SNP	ATTTGCAAATGCACTCATCACTA	CTATTGGGCTAGGATTTTTACGAA	218	HR864125
268	LG06	SNP048-3	101.6	SNP	ATTTGCAAATGCACTCATCACTA	CTATTGGGCTAGGATTTTTACGAA	218	HR864125
269	LG06	SNP048-4	101.6	SNP	ATTTGCAAATGCACTCATCACTA	CTATTGGGCTAGGATTTTTACGAA	218	HR864125
270	LG06	Jcuint233	106.8*	(CT)16	ACAGCTCACCAGCAACACAG	TTGGCAAAAGAGAAAGAGAAATC	198-202	JF502153
271	LG06	SNP12FAD7	110	SNP	ATAGCCATCGCCGTCATCACTC	ATGGCATTTGTAGCCTCCATTG	592	HR864127
272	LG06	SNP12FAD8	110	SNP	ATAGCCATCGCCGTCATCACTC	ATGGCATTTGTAGCCTCCATTG	592	HR864127
273	LG06	Jatr747	111*	(cT)18	AACTGTGCGCCCTCCATTAC	ATCGGGTGTTTTTATTGGTTTGA	104-135	EU664858
274	LG06	Jcuint206	111*	(TC)10	AAAGCAAGGGAAATTTTATTAGTC	AATTGAGATTTTGAGCATTTAGAG	173-175	JF502146
275	LG06	SNP12FAD1	111*	SNP	ATAGCCATCGCCGTCATCACTC	ATGGCATTTGTAGCCTCCATTG	592	HR864127
276	LG06	SNP12FAD2	111	SNP	ATAGCCATCGCCGTCATCACTC	ATGGCATTTGTAGCCTCCATTG	592	HR864127
277	LG06	SNP12FAD3	111	SNP	ATAGCCATCGCCGTCATCACTC	ATGGCATTTGTAGCCTCCATTG	592	HR864127
278	LG06	SNP12FAD4	111	SNP	ATAGCCATCGCCGTCATCACTC	ATGGCATTTGTAGCCTCCATTG	592	HR864127
279	LG06	SNP12FAD5	111	SNP	ATAGCCATCGCCGTCATCACTC	ATGGCATTTGTAGCCTCCATTG	592	HR864127
280	LG06	SNP12FAD6	111	SNP	ATAGCCATCGCCGTCATCACTC	ATGGCATTTGTAGCCTCCATTG	592	HR864127
281	LG06	eSNP0068	112	SNP	CTTGCGGCTGCATCCTGATAAA	CAGCCCGTTTCTCCTCGTCAC	189	HR863999
282	LG06	Jcuint278	112*	(GA)9	TCTGCAAGGTCACGATGGAG	ATGGGCCCTTTGTCTGGTT	233-243	JF502162
283	LG06	Jatr384	113.1*	(gA)20	TCCCCAGCCTTTTCCTTTGATT	CAATGTGGCAGATGGCAGTCC	361-369	EU664791
284	LG06	Jcuint215	113.1*	(CT)21	TGGCAGCCACCGTGAGAAT	CCCCAGCCTTTTCCTTTGATT	393-401	JF502147
285	LG06	Jcuint321	116.2*	(GA)14	GAGATGGGATTTGTCATAAAGTCA	GAAGGCCACATGTCTCAAGATAAG	135-147	JF502171
286	LG06	Jatr152	118.3*	(gA)11	GTGGCCAATCAGCAAAACATAA	AACATTGCCTTCTTTGCTTCTC	187-204	EU664742
287	LG06	Jatr986	119.3	(cT)14	ATATCCCCACCACCCTTACCTTA	ATAGTCATTGAAAAAGAAAGAA	288-298	EU664954
288	LG06	eSNP0246	125.6	SNP	GCGATCAATTAGGCCATTTCCTG	GAATCGCACATTTCGAGAAGTAT	214	HR864047
289	LG06	eSNP0227	127.7	SNP	CGCTGCAGAACTTCTTTGATG	GGGGCCAATAATAGCTGTAAAA	655	HR864150
290	LG07	eSNP0855	0	SNP	AGGGGACAACAACACTTGCTTTCA	CAGCTCCCCCAGCCATTGTA	456	HR864082
291	LG07	eSNP0285	2.1	SNP	TGGGATCGTTGCGAGTAATAGAA	GGAGGCGAGAACAATGACAA	379	HR864062
292	LG07	eSNP0930	2.1	SNP	TTGCCAGAGTTGCACTTCAAA	GCTGCAGCCTTTTCCTTGTC	471	HR864098
293	LG07	Jatr220	2.1	(gA)8	ATGCAGTTCCCTTGAGTTCTAA	CAAACGTCGCAAGGAATAAGG	223-235	EU664757
294	LG07	eSNP0203	4	SNP	AGATGCAGCACGATGAGGTCA	AAATCCCCGTGGCGTTGTAT	234	HR864041
295	LG07	eSNP0095	11.7	SNP	GATGGGGACATGGCAGACA	ACGAGCATAATCAATGGGATGA	740	HR864136
296	LG07	eSNP0154	14.8	SNP	GCACATCAGGGCACTGTTACATCA	AATGCCCAGGAACATCAACGAGAT	348	HR864022
297	LG07	eSNP0077	16.9	SNP	CCGCGAGGTTTCCGTTTACAA	GGTGTCGCTCTCGCTCGTCTC	400	HR864002
298	LG07	Jatr638	17.9	(gA)13	GGAGCTCGAACGAACTTAGATTT	GGCGGTTCTGATCATTATTGGT	284-300	EU664812
299	LG07	Jatr883	19	(cT)11	CTCCGCTATCTCTGTCTCCA	TGACCTTGAGTAGCCATTGAT	160-172	EU664911
300	LG07	Jcuint267	22.1	(TC)10	ACCGATGCCCTCTACGAG	GAGAATTCCCAGCTCTTCAAC	370-376	JF502158
301	LG07	eSNP0899	23.2	SNP	GGCCCTCTGGTTTTGCATTTCAG	TCCACCACCATCGCCAGTCCT	345	HR864170
302	LG07	Jatr845	23.2	(cT)17	ATCTCACAACTGGGAACTAATGG	ATGCTCAGTCCACGGTAATCA	347-398	EU664896
303	LG07	Jatr802	27.3	(cT)12	TCTCTTCTCTGCATTTCCATTTTA	CATCAATTGGCACACTTCCTC	397-406	EU664876
304	LG07	Jatr628	30.5	(cT)13	AAGAATAAAGCCACCAGAAAGAT	GTATAGGAACCAAATGCCAGTGT	329-333	EU664810
305	LG07	eSNP0147	31.5	SNP	CTATGGAAGAATCGCCAACAACT	GACGACGGGTAAGAGGATTGAAG	421	HR864141
306	LG07	Jatr850	31.5	(gA)9	CATTGGCTTCCTCTTTCTACCTC	AGTTTGGGCTTAAGTTGATTCTC	423-440	EU664898
307	LG07	Jcuint045	32.5	(CT)16	TGAAATCCCTAACAGTAATACCAC	AACAGGATCCCTACCATTCTCT	179-183	JF502101
308	LG07	eSNP0184	34.6	SNP	GAATCGCCAACAACTTACCTTC	AGAGCACTTAAAGCTATGGGTGA	394	HR864144
309	LG07	Jcuint151	39.9	(GAA)7	CCAAACAGATGACAGCTGATAGCA	TAGGGAGCCCAATAAACCTCTCAC	296-320	JF502134
310	LG07	Jcuint033	41.9	(AG)13	GTGTCTGTCACTCAGGCTCACAT	TGATGCCGGGTTTACACTTATT	334-336	JF502094
311	LG07	Jcuint060	41.9	(AG)9	TTTCCTTTGCATAAATTCATAGC	ATGCCAAAACTACCAAAATCAC	393-415	JF502106
312	LG07	Jatr109	43	(gT)7	ATGGATGCCGGAAATGGA	AAAAAGGGGGAGGAATCAT	273-288	EU664721
313	LG07	eSNP0155	54.7	SNP	AAATGCAATCACGTTTTCCATCCT	CGGCTCTGTTGTTGTTGTTTGTTG	144	HR864023
314	LG07	eSNP0200	57.8	SNP	AAGGCAGCAATTGTAACTTGTGG	ACCCGAAAGATGAACATTTTGAAC	614	HR864040
315	LG07	eSNP0807	59.9	SNP	GGTGGGCCCATCAAACAAG	ATAGACAAAAACAGGGCCAAGAAC	248	HR864068
316	LG07	Jatr610	60.9	(cT)9	CACGTGTGAAAATGGTTAGC	ATGAGCTTTGACCTTGGATT	221-229	EU664806
317	LG07	Jatr866	64.1	(gA)13	TGCCGACCGGAACAACAAAA	ATTAAAGCAGCTCCATCCCAGTCC	154-166	EU664907
318	LG07	eSNP0922	68.2	SNP	GCTCCGAAGCAAAAGTGGACAG	GAGCCCCATATTGCAGTCACATTT	387	HR864097
319	LG07	Jcuint077	70.3	(GA)12	AAAATGGGATCAAGAAAGATAGAG	TTCCAGTTTTAAGTGTTTGGTATG	250-260	JF502113
320	LG07	eSNP0902	73.5	SNP	TCGATGCTAAAGAGCTGAATGTTG	GGCCGTCATCATATGCTCAAAT	527	HR864110
321	LG07	Jatr969	73.5	(cT)9	TAAGTCGGCGAATACATAAAA	AGAGAAGCCCTACTGAAACC	177-181	EU664945
322	LG07	Jcuint201	73.5	(GAA)6	CTATCCAGCATGCGGTTTGA	CCGAATTGTATGCGTTTGTCTT	166-180	JF502145
323	LG07	eSNP0290	80.8	SNP	TCCGCCCCGCTCGTATCTC	CAATTCGCCCCCACTTGTCTACC	880	HR864064
324	LG07	eSNP0031	81.8	SNP	GATCCCAGGGACATCAACCAT	TAGGTGGCCTTCGGAGTGTG	450	HR863985
325	LG07	eSNP0284	82.9	SNP	TAGCTCCGGGTGAAAGTCTTATT	AAGGCTCATGATCTTGAACTTGAC	200	HR864154
326	LG08	Jcuint012	0	(AG)15	AGGCGAAAGGAGCGTGAATA	CTACCCACCCCAGCATCAAC	324-340	JF502086
327	LG08	Jatr604	1.1	(gA)8	TCCAACAACCGCAACTGATAA	GATTTGGATTTTGGACTCTGGAC	199-205	EU664804
328	LG08	Jcuint145	1.1	(CCT)5(TTC)8	TTCATGCGCCAATCACTCAG	TCCCCCAACTTCGCATTCT	307-317	JF502132
329	LG08	eSNP0844	3.2	SNP	CACTCCCGGTGAACTCAATCAG	AGCCACAAATACCGGTAGTCCAG	341	HR864078
330	LG08	Jatr989	6.3	(gA)11	TTTGTCGAAGATCATTTTTACTGT	CTCCCCTTCCTACCTGTTTATGTT	320-336	EU664955
331	LG08	Jcuint154	6.3	(AG)10	AAAATTTAGGGGATAAGAAAAAGAG	GCAAATGCCTACATAAAGAGACTAA	95-111	JF502136
332	LG08	eSNP0973	17.8	SNP	ACAAGGGCAAGCTCAAATACACCA	TCCACCGGACATTTCACTTCCTAA	579	HR864108
333	LG08	Jatr892	18.9	(cT)14	TACAACTACCCGCCATTTCTAA	GTGGAGTAGTGTAAGCGGTCTGG	129-153	EU664915
334	LG08	eSNP0139	21	SNP	CCGGCGATAGCGTTGCCATTA	AGCGTTGATGAGCTGTTGAAAATA	862	HR864018
335	LG08	eSNP0919	21	SNP	GGACGCGTGTTCCTGGCATCA	AGCAAACCCGACCCGTGAACC	419	HR864095
336	LG08	eSNP0946	22	SNP	CAAGCCAACTCCCAAAAAGGAAC	ACGCCATGGTGGACAAGGTATCT	670	HR864102
337	LG08	eSNP0949	23	SNP	ATTGACACTCCGGGCATTGTG	GGGACAGCTGTGCATGAGTGAG	364	HR864104
338	LG08	Jcuint282	23	(AG)9	TAAACAATACAGTGCCAACGAG	AATCTGTCTTTCAATGAGCAGTAA	145-153	JF502163
339	LG08	Jcuint332	23	(TC)15	CCAGCACATAAAGCCACCAC	AGCAGCATCCATAAATTCAGAAGA	209-219	JF502174
340	LG08	eSNP0114	27.2	SNP	TGCGCAGCTATTACATGTTCAGTC	ATGCCCACGCTTGCTTCC	447	HR864010
341	LG08	eSNP0045	54.7	SNP	TTCGCTGGCTTTTCTTGTTACA	CCCGTGCCTGAGCTTGAAGT	361	HR863987
342	LG08	Jatr115	61	(cT)14	TGGGGTAGGCAAAATGTTAGAT	TTTTAGCGGGTTTTATTTTTAT	412-430	EU664725
343	LG08	eSNP0159	62	SNP	ATTGTCCGCGGCGATGATG	CTGCGGTGGCTCCCTGAAAT	228	HR864025
344	LG08	eSNP0195	73.7	SNP	CAAGAGACCCGGCATCACAC	AGCTCCTTGGCAATTGAACACA	665	HR864038
345	LG08	eSNP0979	102.6	SNP	TTTGGACCGATTCAAGTTCCTTCC	TAATCGGTTCAGGCATCTGCTCAC	209	HR864167
346	LG08	eSNP0011	103.6	SNP	GCTGGGTCTGAGCTTGTTAAGAG	TTTCGAATGCAAGTTTAAGTTTAGTT	528	HR863981
347	LG08	Jcuint237	105.7	(TC)7	GGCCAAACATGAGCATTGTAGTTA	CAACGCATAAACAGCCTCACAC	289-313	JF502154
348	LG08	Jcuint014	107.8	(AAG)9	CACATTCCATAAGGCGGATAATA	GTGCTGGCGTTGCTTCCTAA	318-338	JF502087
349	LG08	eSNP0885	110.9	SNP	CAGAGGCAAGCCGAAGTCATCAAA	GTGCCTTGGGACGATACGGTTTTT	472	HR864089
350	LG08	eSNP0802	111.9	SNP	TGCAATCACCGCTTGAGTTTTGAG	AGTGCCGCCGATATCTATTTCAGC	330	HR864067
351	LG08	eSNP0901	111.9	SNP	GACTACTGGCAAGTTGTCCAAGTT	ACCTCATTTCGCGGAATCC	858	HR864109
352	LG08	Jcuint277	111.9	(GA)9	ACAACATGCCAAACAGACTACATC	AAGGCCTTGAATGCTTGAAGT	171-175	JF502161
353	LG08	Jcuint123	115.1	(GA)22	TTGGCTTTAAAGAAACCGTCCAT	CACACGCTGAACTTCCACTATCTG	322-336	JF502127
354	LG08	eSNP0181	117.2	SNP	CATGGTCATGCCAAATGTCACTTT	CATCGGTTGGAAGCCTCAGGT	380	HR864033
355	LG08	eSNP0190	117.2	SNP	AGGAGTGGACGGGATCAATCTG	TGTAGCCACGTTAGTTCCCACAAG	409	HR864035
356	LG08	eSNP0119	120.3	SNP	TGGTCGTGCAGATGACACTATGAA	TGACGCAGTCCTTGGAAGAGAAG	997	HR864013
357	LG08	SNP0065	122.4	SNP	CTAGCTCTTGTGCAATATGATACA	AGTTCGGTGATGAAAATACTGG	153	HR864120
358	LG08	eSNP0953	124.5	SNP	GTATTGCTGGCGATTTGGTCCTA	GAATGGCCTCCTGTTGTCTGCT	462	HR864105
359	LG08	Jatr855	130.7*	(gA)9	GTAGGGCTTTTAGTTGGTGA	AAGGGGTGTTTAGTTGACG	115-124	EU664902
360	LG08	Jcuint092	130.7	(AAAG)9	TGCAAATCAGTGATCAAATCTCA	ATTGAAATGTGGCGGATAAGTTA	206-216	JF502119
361	LG08	Jatr851	133.3	(gA)16	CAACCACTGAAAAAGACATACACA	TCGCTGACGCATGCTACTGAA	126-146	EU664899
362	LG08	Jatr679	143.7	(gA)10	GCAAATAAGAAAAAGCGGAGACT	CCCAGATCAACCAACCGACAAG	171-186	EU664830
363	LG08	Jatr130	163.5	(gA)9	GGGCTACTTGTTTATGCTTTCT	TTACAGTCTCACAGTTGGTTTTCT	195-199	EU664734
364	LG09	Jatr859	0	(gA)13	TGGCCCGTCGAAATGAAG	TGATGGAGCAACTTAGCAGAG	328-340	EU664905
365	LG09	eSNP0948	5.3	SNP	TATGGCTGCAGCTACTTCCTGAAT	TGCCTCTCCTGCAAAGAATAGGT	449	HR864103
366	LG09	eSNP0923	12.4	SNP	GTAAAAGCTCGCCCTTCAAAAC	TCCCAAAAACAAACCAAGGATT	825	HR864164
367	LG09	eSNP0112	25.8	SNP	GGCGGTGCCAGAACTGCTCT	CAATCAAGGCCAAGCCAAGAAAG	236	HR864009
368	LG09	eSNP0173	26.9	SNP	GCTCCACGCGCTGTAACCCTAAT	AACGAGCGAAGCGTACAAATCAAG	273	HR864028
369	LG09	eSNP0059	32.1	SNP	CACGAGCCTCCCTATTTCAAAA	ATACTCGGCACCAGCCAAGAT	702	HR863996
370	LG09	Jatr110	35.5	(cT)11	CCACGTCAGAACCCCAAAGAT	TTCAGATACCAACCCAATGTCA	134-142	JF502077
371	LG09	eSNP0954	37.4	SNP	CGGCGATGAAACCGCTCCTT	AGGCCAGACCGGAAGAAAGATGAG	376	HR864106
372	LG09	Jcuint079	39.5	(CT)15	AGGCAACATGGGTGTATCTTA	GAATCGTGCGGTCCTTCA	145-171	JF502114
373	LG09	PEPC-3	41.5	SNP	ATCGGCCAATTGCAGATGGA	CCGCTGTAAAACGCTGGAGTG	813	HR864118
374	LG09	PEPC-4	41.5	SNP	ATCGGCCAATTGCAGATGGA	CCGCTGTAAAACGCTGGAGTG	813	HR864118
375	LG09	PEPC-5	41.5	SNP	ATCGGCCAATTGCAGATGGA	CCGCTGTAAAACGCTGGAGTG	813	HR864118
376	LG09	eSNP0963	42.6	SNP	GATTCTTGCCTTGAAGTGGTCTAT	GAGGCGGGAAAGGATGTATG	560	HR864107
377	LG09	PEPC-1	43.6	SNP	ATCGGCCAATTGCAGATGGA	CCGCTGTAAAACGCTGGAGTG	813	HR864118
378	LG09	PEPC-2	43.6	SNP	ATCGGCCAATTGCAGATGGA	CCGCTGTAAAACGCTGGAGTG	813	HR864118
379	LG09	Jcuint138	45.7	(AG)9	ATGGCATAAATCTCATCTTCCTTA	AAATCCCCGAAAATCCCTAAC	233-243	JF502130
380	LG09	SNP006-1	45.7*	SNP	CTAGCTCTTGTGCAATATGATACA	AGTTCGGTGATGAAAATACTGG	153	HR864120
381	LG09	SNP006-2	45.7	SNP	CTAGCTCTTGTGCAATATGATACA	AGTTCGGTGATGAAAATACTGG	153	HR864120
382	LG09	SNP006-3	45.7	SNP	CTAGCTCTTGTGCAATATGATACA	AGTTCGGTGATGAAAATACTGG	153	HR864120
383	LG09	SNP006-4	45.7	SNP	CTAGCTCTTGTGCAATATGATACA	AGTTCGGTGATGAAAATACTGG	153	HR864120
384	LG09	SNP006-5	45.7	SNP	CTAGCTCTTGTGCAATATGATACA	AGTTCGGTGATGAAAATACTGG	153	HR864120
385	LG09	Jatr1007	47.8*	(cT)19	TTGGTTCTGGCCTTTCTATTTCT	ATCGCCACCAAGCATACATTAC	127-143	EU664962
386	LG09	Jcuint166	47.8*	(AG)14	ATCGCCACCAAGCATACATTAC	TGGTTCTGGCCTTTCTATTTCTC	120-138	JF502140
387	LG09	Jcuint228	47.8*	(TC)8	CCCCTAAATTTTTGCAGGTTAT	ACCGATGCCAATTACTGTTTG	315-384	JF502151
388	LG09	eSNP0938	48.8*	SNP	TAACCGTGGAGGAAAGGAATCT	TGCCCCAGTCTTAAACTCAGC	308	HR864101
389	LG09	Jcuint010	49.9*	(cT)10	GAGAAGCCAAGGGAGAAGA	GAATTTAACGCACATGAGAACAG	367-375	JF502085
390	LG09	Jatr903	50.9*	(gA)7	TTTATCAGCCTTCAATCTC	AACTTATTTATCTCTACATTC	188-194	EU664922
391	LG09	eSNP0920	54.1*	SNP	TTCTCTAGCCCGCCGGTCTCATAG	TGGGCCGTTCCGTTAGTATCTTCA	399	HR864096
392	LG09	Jatr698	54.1*	(gA)18	GAAATTATACACGAGCAAGTCTA	AAGGGGTGTAATTCCATCAG	295-323	EU664838
393	LG09	KASIII-1	67.6	SNP	AGGCACTTGGCTGCAAAACAAA	GAACAGCAAAGCGGAAGACCTCT	1341	HR864113
394	LG09	KASIII-2	67.6	SNP	AGGCACTTGGCTGCAAAACAAA	GAACAGCAAAGCGGAAGACCTCT	1341	HR864113
395	LG09	eSNP0180	74.2	SNP	TCGGATTCGCATCTCTACACTTGA	CTTCGGCGCATGCTCCATAG	339	HR864032
396	LG09	eSNP0833	74.2*	SNP	TTGCAGATATTATCAGTGCTATGC	ACATGCAACTATTGTGAATGGATT	561	HR864076
397	LG09	eSNP0138	82.7	SNP	AAACAACTGTACTCAGCAGCAGAG	GTATGCCACAGAACCCAAATG	227	HR864140
398	LG09	Jatr324	86.8	(gA)15	CGAGGACTGACTTGTAGGCTGAA	GTTGGCGATTGGATATTTGAGTC	325-359	EU664773
399	LG09	Jatr140	87.9	(gA)17	CTGAGGGAATAAATAAAGAAAAG	CATATAAACTTCGCATTCACTCTC	155-423	EU664738
400	LG10	SNP3FAD-2	13.2	SNP	TGGTTTTTGGATTGGCTGCTAT	ATGGCCATGATTTTGATGATGAG	437	HR864169
401	LG10	SNP3FAD-3	13.2	SNP	TGGTTTTTGGATTGGCTGCTAT	ATGGCCATGATTTTGATGATGAG	437	HR864169
402	LG10	eSNP0048	14.3	SNP	AAAGGGAAATTGAAAGGTGGACAA	CTAAACAGCCCCATGCCAAATG	193	HR864132
403	LG10	Jatr627	18.5*	(gA)13	TCAACCACTCCGGCCACATTAG	GTATAACCCTAGCCAGCCTCATTT	85-87	EU664809
404	LG10	Jcuint152	18.5*	(TTC)10(TTA)6	AATTCCCGCACTCCTTTCTCAT	GCGAAGCCATTGTAATTTTATCG	305-313	JF502135
405	LG10	eSNP0251	24.7	SNP	GAGCGAACTGGCTGGCTAACTAAG	TCAACGATCTCAGAATCCGTGACA	332	HR864050
406	LG10	eSNP0063	33.1	SNP	GAGCGAACTGGCTGGCTAACTAAG	TCAACGATCTCAGAATCCGTGACA	332	HR863998
407	LG10	eSNP0217	47	SNP	GGCCGACGTCCCTCACAT	AGCCCCCATTTCTTCATAAAAC	504	HR864147
408	LG10	eSNP0125	48.1	SNP	AGTATGCGCATTGGTTCTATGAA	ATTATTGCCCCAGTTACAGGAAC	1042	HR864017
409	LG10	eSNP0150	48.1	SNP	GCCAAGGAAGAGGCTGAGAA	CCGCTTCACATTAGCACCAG	462	HR864020
410	LG10	eSNP0830	48.1*	SNP	TATGCGCATTGGTTCTATGAAGA	AATTATTGCCCCAGTTACAGGAA	1049	HR864158
411	LG10	Jcuint180	48.1*	(GA)17	AAATGAGCCCTTGCAGGTCTATGC	AAACGCTACCGGACACTTGCTACA	274-306	JF502142
412	LG10	eSNP0912	53.3	SNP	CCAGGTGGCCCTCCCATTACA	ACCTGGCCGGTCAAACGACAC	306	HR864093
413	LG10	Jcuint081	54.4*	(CT)7	AAGGCAGACATGGATGAAAGTAA	CACAGCCTAAGGAAATGACAAAG	368-378	JF502115
414	LG10	Jcuint131	54.4*	(AG)19	AAACCCAGTTCATTTTTCATAAT	ACCACAACTACTTTCCACACTACT	195-210	JF502129
415	LG10	Jcuint325	54.4*	(AG)8	CAAACAAAAAGAAACAGGATTGAA	TACCCGATTCGCTAGACAACA	204-208	JF502173
416	LG10	Jcuint066	57.5	(TC)14	GTCCCATGTTCATTCACCTCA	CTTTGGCAGTTGTCGCTTCT	191-195	JF502109
417	LG10	Jcuint067	57.5	(GA)10	CCGCCAAAATATGCACCATTC	CTGTCATTCGCAAATAAAGCAACC	234-238	JF502110
418	LG10	eSNP0098	61.7	SNP	TTCCCGAAGGTTAAGATCCGAGAG	ACATTTAGCCCGAAGGTGAAACTC	313	HR864137
419	LG10	SNP004-1	63.8*	SNP	GCACTTGCAGCTTTATCTGATGTT	TTCTTTCCCCAATTCTCATTGTCT	437	HR864168
420	LG10	eSNP0073	66.9	SNP	CTCCGCTGGCTCTTTTGTCATCA	GGCGGCTCCAAGTATCGCATAG	406	HR864000
421	LG10	Jcuint158	71.1	(TC)10	CAAAATTATGCAGGCTTGATGATA	AAAGGCACAACCAAGAATAAACAA	219-245	JF502138
422	LG10	eSNP0121	74.2	SNP	ATCCGGATCAGGAGGGACTTA	TCTTCAAATGTGCCAGGAAAAG	364	HR864015
423	LG10	Jcuint059	77.3	(CT)17	TTTCAGAGGCTTACCGAATCA	ATGCTATGCCCAAAAAGAGAAT	252-286	JF502105
424	LG10	Jcuint270	79.4	(GA)9	TAGCCTCTATCGTCATACCATACA	TTAGGCACAAAACGAGAAACA	133-170	JF502159
425	LG10	Jcuint155	80.5	(TC)11	CTCATCTGCGATTGTAATCTAAAGTG	TGAGCCTTGGTATACAGAAAATGTC	216-224	JF502137
426	LG10	eSNP0827	81.5	SNP	GCCCCAGGGACATTTCTT	CCTCCCTTTCTTTAAACCTATCA	815	HR864157
427	LG10	eSNP0877	82.5	SNP	AATGGGCACTTTAAGAAGCACTGG	ATGAACAATTGGGCGAAGAGGTC	320	HR864088
428	LG10	eSNP0214	83.6	SNP	ACCTCTTCGCCCAATCGTTCA	CCAATTTGGCCTTGTAGGTCTTCA	623	HR864146
429	LG10	eSNP0293	90.9	SNP	GGCGGGTTTAGCTATTGGTGT	CATGGCCTCTTCAAGTTTCTCC	387	HR864066
430	LG10	Jatr667	95.1	(cT)7	GGGCTCTTCTCCAACACTAACTC	CCCAGCTCTACTTCCACAAAATAC	243-245	EU664826
431	LG10	Jatr299	96.1	(cT)15	AAGAAACAAATTGAAGGGAGAGT	TGAGAACCATGCAAGAAAAAG	91-107	EU664763
432	LG10	Jatr153	98.2	(gA)13	CTACTACTCTATATTTGGCTTTTA	CCCATTTATTGCCCTTTTGAA	243-245	EU664743
433	LG10	Jcuint039	101.4	(CT)10,(CTT)11	GGGTCGGTATCAATTTATGACTA	TTACCTGGGCATTCAACAAT	347-363	JF502098
434	LG11	eSNP0213	0	SNP	GTGGCCATCTGGATCTTCCTCTC	CTTCCCCATAAGCTGCAATACCC	418	HR864044
435	LG11	eSNP0051	10.6	SNP	TTAAACCTGGCATTCCCAAAAA	ATACGCTCAAATGCGGTAGACG	459	HR863989
436	LG11	eSNP0936	14.7	SNP	TGAGTGCCAAGCTTATCTTAGGAG	ATTTCCCCATGTTGGCTGTG	373	HR864100
437	LG11	Jcuint044	16.8*	(GA)14	AAAAATGGGAGAAATAAACGAAATA	CGTAGGAGCTGTTGAGCAGAGT	242-264	JF502100
438	LG11	Jatr391	18.9*	(cT)16	ATCCCCAACATTTCTGCTATTTCA	CATCATCCTTGGCTGGTTGTTTA	203-247	EU664793
439	LG11	Jatr897	18.9*	(gA)10	TTGAACTCTGAATGAAACTC	GAGCCAGCTACCGACAACC	157-175	EU664918
440	LG11	DGAT1-1	25.6	SNP	AACAGCAGGCTTATCATTGAAAATCTAA	CTTCTCAACTAGATAGGCGGCA	420	HR863980
441	LG11	DGAT1-2	25.6	SNP	AACAGCAGGCTTATCATTGAAAATCTAA	CTTCTCAACTAGATAGGCGGCA	420	HR863980
442	LG11	DGAT1-3	25.6	SNP	AACAGCAGGCTTATCATTGAAAATCTAA	CTTCTCAACTAGATAGGCGGCA	420	HR863980
443	LG11	DGAT1-4	25.6	SNP	AACAGCAGGCTTATCATTGAAAATCTAA	CTTCTCAACTAGATAGGCGGCA	420	HR863980
444	LG11	DGAT1-5	25.6	SNP	AACAGCAGGCTTATCATTGAAAATCTAA	CTTCTCAACTAGATAGGCGGCA	420	HR863980
445	LG11	KAS-II-10	34.6	SNP	AAGCCTTGGCTGATGGTGGTATC	GCTGGTAGCACAGGCAGTGGAG	766	HR864112
446	LG11	KAS-II-11	34.6	SNP	AAGCCTTGGCTGATGGTGGTATC	GCTGGTAGCACAGGCAGTGGAG	766	HR864112
447	LG11	KAS-II-12	34.6	SNP	AAGCCTTGGCTGATGGTGGTATC	GCTGGTAGCACAGGCAGTGGAG	766	HR864112
448	LG11	KAS-II-13	34.6	SNP	AAGCCTTGGCTGATGGTGGTATC	GCTGGTAGCACAGGCAGTGGAG	766	HR864112
449	LG11	KAS-II-2	34.6	SNP	AAGCCTTGGCTGATGGTGGTATC	GCTGGTAGCACAGGCAGTGGAG	766	HR864112
450	LG11	KAS-II-3	34.6	SNP	AAGCCTTGGCTGATGGTGGTATC	GCTGGTAGCACAGGCAGTGGAG	766	HR864112
451	LG11	KAS-II-4	34.6	SNP	AAGCCTTGGCTGATGGTGGTATC	GCTGGTAGCACAGGCAGTGGAG	766	HR864112
452	LG11	KAS-II-5	34.6	SNP	AAGCCTTGGCTGATGGTGGTATC	GCTGGTAGCACAGGCAGTGGAG	766	HR864112
453	LG11	KAS-II-6	34.6	SNP	AAGCCTTGGCTGATGGTGGTATC	GCTGGTAGCACAGGCAGTGGAG	766	HR864112
454	LG11	KAS-II-7	34.6	SNP	AAGCCTTGGCTGATGGTGGTATC	GCTGGTAGCACAGGCAGTGGAG	766	HR864112
455	LG11	KAS-II-8	34.6	SNP	AAGCCTTGGCTGATGGTGGTATC	GCTGGTAGCACAGGCAGTGGAG	766	HR864112
456	LG11	KAS-II-9	34.6	SNP	AAGCCTTGGCTGATGGTGGTATC	GCTGGTAGCACAGGCAGTGGAG	766	HR864112
457	LG11	KAS-II-1	35.8*	SNP	AAGCCTTGGCTGATGGTGGTATC	GCTGGTAGCACAGGCAGTGGAG	766	HR864112
458	LG11	Jcuint020	36.9*	(TC)14	CCACTGATGTAAATATGGACAGA	TAGCCCCACGCAATACCT	195-217	JF502089
459	LG11	D8SPDE-1	38.9*	SNP	ACCCACCACATTGCCTGTAATAGT	GAACGTGTTGAATCCCAGTAACC	385	HR863979
460	LG11	D8SPDE-2	38.9	SNP	ACCCACCACATTGCCTGTAATAGT	GAACGTGTTGAATCCCAGTAACC	385	HR863979
461	LG11	D8SPDE-3	38.9	SNP	ACCCACCACATTGCCTGTAATAGT	GAACGTGTTGAATCCCAGTAACC	385	HR863979
462	LG11	D8SPDE-4	38.9	SNP	ACCCACCACATTGCCTGTAATAGT	GAACGTGTTGAATCCCAGTAACC	385	HR863979
463	LG11	D8SPDE-5	38.9	SNP	ACCCACCACATTGCCTGTAATAGT	GAACGTGTTGAATCCCAGTAACC	385	HR863979
464	LG11	eSNP0057	41	SNP	AAAGGGGACGCTTCACTGGT	GGCCTGCCTTCTCCCATTAT	438	HR863994
465	LG11	eSNP0829	41*	SNP	CCGCGACGCTTTACGCCATTTAT	AGCGTTTGCTGCCCAGAACCTGT	311	HR864075
466	LG11	eSNP0879	41*	SNP	GTGGCAGCAGTATGTTGATGAGCA	CGTATAACAGCCCCTGGTTCACC	246	HR864160
467	LG11	SNP054-4	41*	SNP	CCAGAAAAATTAGGCAAACCTGAA	TTTGGCTATAATTTTTCTTGTTGAAG	292	HR864126
468	LG11	SNP054-5	41	SNP	CCAGAAAAATTAGGCAAACCTGAA	TTTGGCTATAATTTTTCTTGTTGAAG	292	HR864126
469	LG11	SNP054-6	41	SNP	CCAGAAAAATTAGGCAAACCTGAA	TTTGGCTATAATTTTTCTTGTTGAAG	292	HR864126
470	LG11	SNP054-3	42.1	SNP	CCAGAAAAATTAGGCAAACCTGAA	TTTGGCTATAATTTTTCTTGTTGAAG	292	HR864126
471	LG11	Jatr363	43.1*	(gA)16	CATTTTTCACCTCTTTTTATTG	CCCTTGGATTCTATTTTTCTC	305-319	EU664786
472	LG11	Jcuint150	43.1*	(GAA)10	GGAGCCGGTGAGGTTAAGATTCT	AAGCCAACCAAAGCACGCTATT	338-340	JF502133
473	LG11	SNP054-1	43.1	SNP	CCAGAAAAATTAGGCAAACCTGAA	TTTGGCTATAATTTTTCTTGTTGAAG	292	HR864126
474	LG11	SNP054-2	43.1	SNP	CCAGAAAAATTAGGCAAACCTGAA	TTTGGCTATAATTTTTCTTGTTGAAG	292	HR864126
475	LG11	Jatr377	44.2*	(cT)10	TGTGTCAGCTGTCCGTTCTATGTA	AATTGGGACTTGCTTCTTTTGACT	275-297	JF502078
476	LG11	6FAD-1	47.3*	SNP	TGGCTTCAGGCAAATTGGAGA	CCAAAACTGACTTCCATGCTTTCA	720	HR863974
477	LG11	6FAD-2	47.3	SNP	TGGCTTCAGGCAAATTGGAGA	CCAAAACTGACTTCCATGCTTTCA	720	HR863974
478	LG11	6FAD-3	47.3	SNP	TGGCTTCAGGCAAATTGGAGA	CCAAAACTGACTTCCATGCTTTCA	720	HR863974
479	LG11	6FAD-4	47.3	SNP	TGGCTTCAGGCAAATTGGAGA	CCAAAACTGACTTCCATGCTTTCA	720	HR863974
480	LG11	6FAD-5	47.3	SNP	TGGCTTCAGGCAAATTGGAGA	CCAAAACTGACTTCCATGCTTTCA	720	HR863974
481	LG11	6FAD-6	47.3	SNP	TGGCTTCAGGCAAATTGGAGA	CCAAAACTGACTTCCATGCTTTCA	720	HR863974
482	LG11	6FAD-7	47.3	SNP	TGGCTTCAGGCAAATTGGAGA	CCAAAACTGACTTCCATGCTTTCA	720	HR863974
483	LG11	eSNP0260	52.5	SNP	CTACGCTTGCGTTCCAACAACA	TAGGCGAGTAGCGAGCCACAG	182	HR864053
484	LG11	eSNP0042	55.7	SNP	TGCGTATGGTCACTGGCGATAAT	TTGCACGAACAGAAGCTTGTCATT	347	HR864131
485	LG11	eSNP0052	56.7	SNP	GCACCCTGAAAAGAATAGGAGTGA	CTCTGGGACCTCATCTTCATCATC	668	HR863990
486	LG11	eSNP0854	58.8*	SNP	CGCCTCACCGGTCATTCTCACTTT	TTCGGTCCCATGAAGCAGAAACAA	350	HR864081
487	LG11	Jatr825	58.8*	(gA)13	ATTTGCTGCATGTGATTGA	AGGGTAATACAGGCACTTG	306-307	EU664885
488	LG11	Jatr684	59.8*	(cT)11	CCTTTCTTGGATATTTCGTCTCT	ACTTTGGGCCTGCTACTACCTC	320-343	EU664834
489	LG11	Jatr362	61.9*	(cT)16	ACCACCAGTTGCTCTTGATG	AACAGTCCTCCCCTATTATGC	178-190	EU664785
490	LG11	Jcuint042	61.9*	(AG)11	TCCATAATTAGTTTAAGCAAATATGT	AATCTCGCTAGGAAATTGATTG	246-249	JF502099
491	LG11	eSNP0074	63	SNP	ATCACGGATGTCGCTAAATCAATG	AAGCAGCCCAAATAAGAGAACCA	619	HR864001
492	LG11	eSNP0851	64*	SNP	TGGTCCTACCGGTTCTGAGACATT	TTTGCCTCCCGACAGATTTTATCA	402	HR864080
493	LG11	eSNP0219	65	SNP	AAGGCGGAGTTGGAAAATCTTC	CCAAGCGGTCAACATAGAGCA	478	HR864046
494	LG11	FATB-2	66.1	SNP	CACGGCGACCTGACATGCTTATT	CAAACCCCTCACCAAGAAGTCCAG	333	HR864111
495	LG11	FATB-3	66.1	SNP	CACGGCGACCTGACATGCTTATT	CAAACCCCTCACCAAGAAGTCCAG	333	HR864111
496	LG11	FATB-4	66.1	SNP	CACGGCGACCTGACATGCTTATT	CAAACCCCTCACCAAGAAGTCCAG	333	HR864111
497	LG11	eSNP0258	70.3	SNP	TAGCAAAATTTGAGCCCGAGTATG	GAGATGTTATTGGCCAGCGATTTA	689	HR864152
498	LG11	FATB-1	74.4*	SNP	CACGGCGACCTGACATGCTTATT	CAAACCCCTCACCAAGAAGTCCAG	333	HR864111
499	LG11	Jatr640	74.4*	(cT)16	AGTTAAAAGGCCTTCGCATTGT	TATATCAGTTGAAGGGGAAAGAGG	431-437	EU664813
500	LG11	Jatr306	75.5*	(gA)9	ACTGAACTGGGCTGGACTATTG	TCTGTTGGTTTTAAGGGTTTGAG	260-264	EU664767
501	LG11	eSNP0931	79.7*	SNP	GATACGGCTGGGCAAGAGAAAT	TCAAGCGAGCTGTAACATCAAACA	845	HR864165
502	LG11	Jatr229	80.7	(gT)9	AATGACGCTGAGACGGAAAAC	GAAAAGCTGCAAAACCCTATT	151-163	EU664759
503	LG11	Jatr154	84.9	(cT)11	CTTTTGCAATGATGTCTTTACCTT	AACCGTCCCTTTCACCTCAT	454-462	EU664744
504	LG11	Jatr719	84.9	(gA)15	ACTACTACTTCCATCTGTTTCACT	ACCAAAAGTTCAAAAGATAAAGT	453-463	EU664846
505	LG11	Jatr999	84.9	(cT)16	AGAACCGACGGGAACTTT	AACTGCAGATTTTTATTGAGAG	282-286	EU664960
506	LG11	Jcuint323	84.9	(AG)16	CTTCGCCGGAACCAAATG	CACTCGCGGCCTGTTTTT	263-267	JF502172
			* Segregation ratios departed from the Mendelian expectation at P<0.05

## Sheet: Sheet2
	Fam1
Jatr1007	10.019
Jatr1013	12.009
Jatr1015	6.627
Jatr122	5.211
Jatr124	69.314
Jatr152	12.009
Jatr190	22.175
Jatr219	22.175
Jatr301	12.009
Jatr306	5.211
Jatr345	5.211
Jatr362	6.627
Jatr363	6.627
Jatr377	6.627
Jatr384	19.274
Jatr391	3.972
Jatr627	8.228
Jatr640	6.627
Jatr662	8.228
Jatr684	5.211
Jatr698	8.228
Jatr747	19.274
Jatr773	12.009
Jatr788	22.175
Jatr798	6.627
Jatr825	6.627
Jatr839	10.019
Jatr855	6.627
Jatr897	3.972
Jatr903	8.228
Jatr906	22.175
Jatr915	22.175
Jatr949	5.211
Jatr964	14.206
Jatr970	3.972
Jcuint005	10.019
Jcuint010	10.019
Jcuint020	6.627
Jcuint036	10.019
Jcuint042	6.627
Jcuint044	5.211
Jcuint057	69.314
Jcuint061	22.175
Jcuint074	3.972
Jcuint081	3.972
Jcuint111	22.175
Jcuint131	3.972
Jcuint150	6.627
Jcuint152	8.228
Jcuint166	10.019
Jcuint180	5.211
Jcuint206	19.274
Jcuint215	19.274
Jcuint228	10.019
Jcuint233	25.347
Jcuint278	19.274
Jcuint311	10.019
Jcuint312	14.206
Jcuint321	14.206
Jcuint325	3.972
6FAD-1	6.627
D8SPDE-1	6.627
DGAT10	12.557
DGAT3	12.557
FATB-1	6.627
KAS-II-1	6.022
SNP004-1	3.972
SNP006-1	10.019
SNP048-1	22.175
SNP054-4	6.627
SNP12FAD-1	19.274
SNP3FAD-1	8.228
